# Supplementary material for: The Safety of mRNA-1273, BNT162b2 and JNJ-78436735 COVID-19 Vaccines: Safety Monitoring for Adverse Events Using Real-World Data
Source: Vaccines (Basel). 2022 Feb 17;10(2):320. doi: 10.3390/vaccines10020320 (PMC8879025; doi:10.3390/vaccines10020320)
Supplement: Supplementary file 1 [file vaccines-10-00320-s001.zip]

Archive with 1 entries (1 files):
- vaccines-1539807-supplementary.pdf
